# Supplementary material for: Protective Role of the Nucleic Acid Sensor STING in Pulmonary Fibrosis
Source: Front Immunol. 2021 Jan 8;11:588799. doi: 10.3389/fimmu.2020.588799 (PMC7820752; doi:10.3389/fimmu.2020.588799)
Supplement: Supplementary file 5 [file DataSheet_1.zip]

Archive with 1 entries (1 files):
- Supplementary Table 1.TIF
